# Supplementary material for: First evidence of biogenic habitat from tubeworms providing a near-absolute habitat requirement for high-intertidal Ulva macroalgae
Source: PLoS One. 2017 May 3;12(5):e0176952. doi: 10.1371/journal.pone.0176952 (PMC5415178; doi:10.1371/journal.pone.0176952)
Supplement: S1 File — (XLS) [file pone.0176952.s001.xls]

## Sheet: Total densities
		total area	tubeworm area	% tube fouling	ulva area	ulva % area			Cellana tramoserica off tubes	B. nanum off tubes	Siphonaria dent off tubes	N. atramentosa off tubes	Notoacmea off tubes	Pateloida latistrigata off tubes	Cellana on tubes	B. namum on tubes	Siph dent on tubes	N. atra on tubes	Notoacmea on tubes	Pateloida lati on tubes	Cellana totals on tubes & off	B. nanum totals on tubes & off	Siph dent totals on tubes & off	N. atra totals on tubes & off	Notoacmea totals on tubes & off	Pateloida lati totals on tubes & off	Sum	density sum (per dm)	total area	total area	total area	total area	total area	total area	Cellana (densities per dm)	B. nanum	Siphonaria dent	N. atra	notoacmea	Pateloida lati
Site 1 Tubes	B1	3790.53	3141.64	82.8813	1700.85	44.871			2	0	0	0	0	0	0	3	0	0	0	0	2	3	0	0	0	0	5	0.131908	3790.53	3790.53	3790.53	3790.53	3790.53	3790.53	0.0527631	0.0791446	0	0	0	0
	B2	1657.36	1080.31	65.1826	9.25	0.558117			0	0	0	0	0	0	0	0	0	0	0	0	0	0	0	0	0	0	0	0	1657.36	1657.36	1657.36	1657.36	1657.36	1657.36	0	0	0	0	0	0
	B3	504.89	339.48	67.2384	0.14	0.0277288			0	0	0	0	0	0	0	0	0	3	0	0	0	0	0	3	0	0	3	0.594189	504.89	504.89	504.89	504.89	504.89	504.89	0	0	0	0.594189	0	0
	B4	2497.41	2414.21	96.6685	0	0			0	0	0	0	0	0	0	0	0	3	0	0	0	0	0	3	0	0	3	0.120124	2497.41	2497.41	2497.41	2497.41	2497.41	2497.41	0	0	0	0.120124	0	0
	B5	3738.08	3330.07	89.085	2050.44	54.8528			0	0	0	0	0	0	0	1	1	0	0	0	0	1	1	0	0	0	2	0.0535034	3738.08	3738.08	3738.08	3738.08	3738.08	3738.08	0	0.0267517	0.0267517	0	0	0
	B6	1919.2	1354.3	70.5659	4.02	0.209462			0	0	0	1	0	0	0	0	0	1	0	0	0	0	0	2	0	0	2	0.10421	1919.2	1919.2	1919.2	1919.2	1919.2	1919.2	0	0	0	0.10421	0	0
	B7	3538.26	3358.66	94.9241	2173.02	61.4149			1	0	0	0	0	0	1	3	0	0	1	0	2	3	0	0	1	0	6	0.169575	3538.26	3538.26	3538.26	3538.26	3538.26	3538.26	0.056525	0.0847874	0	0	0.0282625	0
	B8	1229.78	1003.56	81.6048	109.51	8.90484			1	0	0	0	0	0	0	1	0	1	0	0	1	1	0	1	0	0	3	0.243946	1229.78	1229.78	1229.78	1229.78	1229.78	1229.78	0.0813154	0.0813154	0	0.0813154	0	0
	B9	2664.54	1740.48	65.3201	319.46	11.9893	SE	7.83494	7	0	1	0	7	0	1	0	0	0	0	0	8	0	1	0	7	0	16	0.600479	2664.54	2664.54	2664.54	2664.54	2664.54	2664.54	0.300239	0	0.0375299	0	0.26271	0
	B10	3339.37	1343.96	40.2459	154.66	4.63141	mean	18.746	0	0	0	4	0	3	0	7	0	2	0	0	0	7	0	6	0	3	16	0.479132	3339.37	3339.37	3339.37	3339.37	3339.37	3339.37	0	0.20962	0	0.179675	0	0.0898373
Site 1 No tubes	B11	1530.37	0	0	0	0			0	4	0	6	0	0	0	0	0	0	0	0	0	4	0	6	0	0	10	0.653437	1530.37	1530.37	1530.37	1530.37	1530.37	1530.37	0	0.261375	0	0.392062	0	0
	B12	1149.33	0	0	0	0			6	4	0	0	0	0	0	0	0	0	0	0	6	4	0	0	0	0	10	0.870072	1149.33	1149.33	1149.33	1149.33	1149.33	1149.33	0.522043	0.348029	0	0	0	0
	B13	2396.95	0	0	0	0			0	3	0	1	0	0	0	0	0	0	0	0	0	3	0	1	0	0	4	0.166879	2396.95	2396.95	2396.95	2396.95	2396.95	2396.95	0	0.125159	0	0.0417197	0	0
	B14	1958.12	0	0	0	0			8	15	4	0	0	0	0	0	0	0	0	0	8	15	4	0	0	0	27	1.37887	1958.12	1958.12	1958.12	1958.12	1958.12	1958.12	0.408555	0.766041	0.204278	0	0	0
	B15	2891.12	0	0	0	0			9	9	1	6	0	0	0	0	0	0	0	0	9	9	1	6	0	0	25	0.864717	2891.12	2891.12	2891.12	2891.12	2891.12	2891.12	0.311298	0.311298	0.0345887	0.207532	0	0
	B16	2482.56	0	0	0	0			10	4	0	0	12	0	0	0	0	0	0	0	10	4	0	0	12	0	26	1.04731	2482.56	2482.56	2482.56	2482.56	2482.56	2482.56	0.40281	0.161124	0	0	0.483372	0
	B17	3312.53	0	0	0	0			7	2	0	6	0	0	0	0	0	0	0	0	7	2	0	6	0	0	15	0.452826	3312.53	3312.53	3312.53	3312.53	3312.53	3312.53	0.211319	0.0603768	0	0.18113	0	0
	B18	1817.01	0	0	0	0			3	6	0	1	0	0	0	0	0	0	0	0	3	6	0	1	0	0	10	0.550355	1817.01	1817.01	1817.01	1817.01	1817.01	1817.01	0.165106	0.330213	0	0.0550355	0	0
	B19	2106.91	0	0	0	0			0	9	0	0	0	0	0	0	0	0	0	0	0	9	0	0	0	0	9	0.427166	2106.91	2106.91	2106.91	2106.91	2106.91	2106.91	0	0.427166	0	0	0	0
	B20	2183.78	0	0	0	0			5	6	1	2	1	0	0	0	0	0	0	0	5	6	1	2	1	0	15	0.686882	2183.78	2183.78	2183.78	2183.78	2183.78	2183.78	0.228961	0.274753	0.0457922	0.0915843	0.0457922	0
Site 2 Tubes	B1	1933.41	1441.2	74.5419	408.24	21.115			0	0	0	0	0	3	0	1	0	0	0	0	0	1	0	0	0	3	4	0.206888	1933.41	1933.41	1933.41	1933.41	1933.41	1933.41	0	0.0517221	0	0	0	0.155166
	B2	4992.43	3535.69	70.821	2068.11	41.4249			0	1	10	0	0	0	0	2	0	0	0	0	0	3	10	0	0	0	13	0.260394	4992.43	4992.43	4992.43	4992.43	4992.43	4992.43	0	0.060091	0.200303	0	0	0
	B3	1324.28	619.76	46.7998	10.79	0.814782			6	2	0	3	0	0	1	1	1	0	0	0	7	3	1	3	0	0	14	1.05718	1324.28	1324.28	1324.28	1324.28	1324.28	1324.28	0.528589	0.226538	0.0755127	0.226538	0	0
	B4	1598.71	905.1	56.6144	240.16	15.0221			0	0	0	1	0	0	0	0	0	1	0	0	0	0	0	2	0	0	2	0.125101	1598.71	1598.71	1598.71	1598.71	1598.71	1598.71	0	0	0	0.125101	0	0
	B5	2405.71	583.65	24.261	0	0			0	1	0	0	0	0	0	0	0	0	0	0	0	1	0	0	0	0	1	0.0415678	2405.71	2405.71	2405.71	2405.71	2405.71	2405.71	0	0.0415678	0	0	0	0
	B6	709.48	626.62	88.321	0.46	0.0648362			0	0	0	0	0	0	0	0	0	0	0	0	0	0	0	0	0	0	0	0	709.48	709.48	709.48	709.48	709.48	709.48	0	0	0	0	0	0
	B7	1087.3	141.61	13.024	237.5	21.8431			0	0	1	0	0	0	0	0	0	0	0	0	0	0	1	0	0	0	1	0.0919709	1087.3	1087.3	1087.3	1087.3	1087.3	1087.3	0	0	0.0919709	0	0	0
	B8	603.02	150.32	24.9279	0	0			1	0	0	0	0	0	0	0	0	0	0	0	1	0	0	0	0	0	1	0.165832	603.02	603.02	603.02	603.02	603.02	603.02	0.165832	0	0	0	0	0
	B9	906.86	589.72	65.0288	5.84	0.64398	SE	4.48435	1	2	0	1	0	0	0	3	1	0	0	0	1	5	1	1	0	0	8	0.882165	906.86	906.86	906.86	906.86	906.86	906.86	0.110271	0.551353	0.110271	0.110271	0	0
	B10	213.06	139.56	65.5027	4.32	2.0276	mean	10.2956	0	0	0	0	0	0	0	0	0	1	0	0	0	0	0	1	0	0	1	0.469351	213.06	213.06	213.06	213.06	213.06	213.06	0	0	0	0.469351	0	0
Site 2 No Tubes	B11	876.98	0	0	0	0			7	4	1	1	0	0	0	0	0	0	0	0	7	4	1	1	0	0	13	1.48236	876.98	876.98	876.98	876.98	876.98	876.98	0.798194	0.456111	0.114028	0.114028	0	0
	B12	1119.83	0	0	0	0			13	1	0	0	0	0	0	0	0	0	0	0	13	1	0	0	0	0	14	1.25019	1119.83	1119.83	1119.83	1119.83	1119.83	1119.83	1.16089	0.0892993	0	0	0	0
	B13	941.88	0	0	0	0			3	3	0	3	1	0	0	0	0	0	0	0	3	3	0	3	1	0	10	1.06171	941.88	941.88	941.88	941.88	941.88	941.88	0.318512	0.318512	0	0.318512	0.106171	0
	B14	1575.36	35.87	2.27694	0	0			0	3	0	1	0	0	0	0	0	0	0	0	0	3	0	1	0	0	4	0.25391	1575.36	1575.36	1575.36	1575.36	1575.36	1575.36	0	0.190433	0	0.0634776	0	0
	B15	4252.12	0	0	0	0			0	4	0	0	0	0	0	0	0	0	0	0	0	4	0	0	0	0	4	0.0940707	4252.12	4252.12	4252.12	4252.12	4252.12	4252.12	0	0.0940707	0	0	0	0
	B16	1651.88	0	0	0	0			3	1	0	1	0	0	0	0	0	0	0	0	3	1	0	1	0	0	5	0.302685	1651.88	1651.88	1651.88	1651.88	1651.88	1651.88	0.181611	0.0605371	0	0.0605371	0	0
	B17	2386.23	0	0	0	0			7	4	0	0	4	0	0	0	0	0	0	0	7	4	0	0	4	0	15	0.628607	2386.23	2386.23	2386.23	2386.23	2386.23	2386.23	0.29335	0.167628	0	0	0.167628	0
	B18	4132.94	0	0	0	0			0	5	0	0	0	0	0	0	0	0	0	0	0	5	0	0	0	0	5	0.120979	4132.94	4132.94	4132.94	4132.94	4132.94	4132.94	0	0.120979	0	0	0	0
	B19	808.42	0	0	0	0			4	1	0	0	0	0	0	0	0	0	0	0	4	1	0	0	0	0	5	0.61849	808.42	808.42	808.42	808.42	808.42	808.42	0.494792	0.123698	0	0	0	0
	B20	536.6	0	0	0	0			0	0	0	0	0	0	0	0	0	0	0	0	0	0	0	0	0	0	0	0	536.6	536.6	536.6	536.6	536.6	536.6	0	0	0	0	0	0
Site 3 Tubes	B1	5300.01	4228.28	79.7787	122.11	2.30396			2	0	0	2	0	0	0	3	0	6	0	0	2	3	0	8	0	0	13	0.245283	5300.01	5300.01	5300.01	5300.01	5300.01	5300.01	0.0377358	0.0566037	0	0.150943	0	0
	B2	1796.76	1255.13	69.8552	0	0			0	0	0	1	0	0	0	0	0	2	0	0	0	0	0	3	0	0	3	0.166967	1796.76	1796.76	1796.76	1796.76	1796.76	1796.76	0	0	0	0.166967	0	0
	B3	1237.03	927.62	74.9877	198.52	16.0481			1	0	6	0	0	0	0	1	2	1	0	0	1	1	8	1	0	0	11	0.889227	1237.03	1237.03	1237.03	1237.03	1237.03	1237.03	0.0808388	0.0808388	0.64671	0.0808388	0	0
	B4	2141.15	1451	67.7673	11.59	0.541298			0	6	11	1	0	0	0	2	3	2	0	0	0	8	14	3	0	0	25	1.1676	2141.15	2141.15	2141.15	2141.15	2141.15	2141.15	0	0.373631	0.653854	0.140112	0	0
	B5	962.32	826.32	85.8675	0	0			0	0	0	1	0	0	0	0	0	0	0	0	0	0	0	1	0	0	1	0.103916	962.32	962.32	962.32	962.32	962.32	962.32	0	0	0	0.103916	0	0
	B6	1595.58	1379.98	86.4877	2.96	0.185512			0	1	1	2	0	0	0	0	1	2	0	0	0	1	2	4	0	0	7	0.438712	1595.58	1595.58	1595.58	1595.58	1595.58	1595.58	0	0.0626731	0.125346	0.250693	0	0
	B7	441.96	315.34	71.3503	0	0			0	0	0	0	0	0	0	0	0	0	0	0	0	0	0	0	0	0	0	0	441.96	441.96	441.96	441.96	441.96	441.96	0	0	0	0	0	0
	B8	1542.03	1081.29	70.1212	1.37	0.0888439			2	1	2	0	0	0	0	1	2	0	0	0	2	2	4	0	0	0	8	0.518797	1542.03	1542.03	1542.03	1542.03	1542.03	1542.03	0.129699	0.129699	0.259398	0	0	0
	B9	1332.19	846.31	63.5277	174.62	13.1077	SE	1.8838	0	0	2	1	0	1	0	0	1	0	0	0	0	0	3	1	0	1	5	0.375322	1332.19	1332.19	1332.19	1332.19	1332.19	1332.19	0	0	0.225193	0.0750644	0	0.0750644
	B10	2752.36	1651.57	60.0056	88.19	3.20416	mean	3.54796	2	0	0	0	0	0	0	0	0	2	0	0	2	0	0	2	0	0	4	0.14533	2752.36	2752.36	2752.36	2752.36	2752.36	2752.36	0.0726649	0	0	0.0726649	0	0
Site 3 No Tubes	B11	1440.37	0	0	0	0			0	0	0	1	0	0	0	0	0	0	0	0	0	0	0	1	0	0	1	0.0694266	1440.37	1440.37	1440.37	1440.37	1440.37	1440.37	0	0	0	0.0694266	0	0
	B12	3456.05	0	0	0	0			0	3	0	2	0	0	0	0	0	0	0	0	0	3	0	2	0	0	5	0.144674	3456.05	3456.05	3456.05	3456.05	3456.05	3456.05	0	0.0868043	0	0.0578695	0	0
	B13	604.85	4.59	0.758866	0	0			0	0	2	0	0	0	0	0	0	0	0	0	0	0	2	0	0	0	2	0.33066	604.85	604.85	604.85	604.85	604.85	604.85	0	0	0.33066	0	0	0
	B14	901.4	2.07	0.229643	0	0			0	0	0	1	0	0	0	0	0	0	0	0	0	0	0	1	0	0	1	0.110939	901.4	901.4	901.4	901.4	901.4	901.4	0	0	0	0.110939	0	0
	B15	1598.89	0	0	0	0			2	2	0	3	0	0	0	0	0	0	0	0	2	2	0	3	0	0	7	0.437804	1598.89	1598.89	1598.89	1598.89	1598.89	1598.89	0.125087	0.125087	0	0.18763	0	0
	B16	1769.54	0	0	0	0			1	1	0	2	0	0	0	0	0	0	0	0	1	1	0	2	0	0	4	0.226047	1769.54	1769.54	1769.54	1769.54	1769.54	1769.54	0.0565119	0.0565119	0	0.113024	0	0
	B17	664.49	4.23	0.636578	0	0			0	0	0	0	0	0	0	0	0	0	0	0	0	0	0	0	0	0	0	0	664.49	664.49	664.49	664.49	664.49	664.49	0	0	0	0	0	0
	B18	1193.22	0	0	0	0			1	0	0	0	0	0	0	0	0	0	0	0	1	0	0	0	0	0	1	0.0838068	1193.22	1193.22	1193.22	1193.22	1193.22	1193.22	0.0838068	0	0	0	0	0
	B19	447.07	17.43	3.89872	0	0			1	0	0	1	0	0	0	0	0	0	0	0	1	0	0	1	0	0	2	0.447357	447.07	447.07	447.07	447.07	447.07	447.07	0.223679	0	0	0.223679	0	0
	B20	799.89	0	0	0	0			0	0	0	2	0	0	0	0	0	0	0	0	0	0	0	2	0	0	2	0.250034	799.89	799.89	799.89	799.89	799.89	799.89	0	0	0	0.250034	0	0
		Boulder sizes				Ulva arcsine trans			Ulva arcsine trans (only tube boulders)	Nerita density
		mean	SE			42.06			42.06	0																		0.131908	5
	with tubes	1991.84	237.393			4.28			4.28	0																		0	0
	no tubes	1766.22	189.277			0.95			0.95	0.594189																		0.594189	3
						0			0	0.120124																		0.120124	3
						47.78			47.78	0																		0.0535034	2
						2.62			2.62	0.10421																		0.10421	2
						51.6			51.6	0																		0.169575	6
						17.36			17.36	0.0813154																		0.243946	3
						20.26			20.26	0																		0.600479	16
						12.43			12.43	0.179675																		0.479132	16
						0			27.36	0																		0.653437	10
						0			40.06	0																		0.870072	10
						0			5.18	0.226538																		0.166879	4
						0			22.8	0.128																		1.37887	27
						0			0	0																		0.864717	25
						0			1.46	0																		1.04731	26
						0			27.86	0																		0.452826	15
						0			0	0																		0.550355	10
						0			4.6	0.110271																		0.427166	9
						0			8.19	0.469351																		0.692292	15
						27.36			8.73	0.150943																		0.206888	4
						40.06			0	0.166967																		0.260394	13
						5.18			23.62	0.0808388																		1.05718	14
						22.8			4.22	0.140112																		0.125101	2
						0			0	0.103916																		0.0415678	1
						1.46			2.47	0.250693																		0	0
						27.86			0	0																		0.0919709	1
						0			1.71	0																		0.165832	1
						4.6			21.23	0.0750644																		0.882165	8
						8.19			10.31	0.0726649																		0.469351	1
						0																						1.48236	13
						0																						1.25019	14
						0																						1.06171	10
						0																						0.25391	4
						0																						0.0940707	4
						0																						0.302685	5
						0																						0.628607	15
						0																						0.120979	5
						0																						0.61849	5
						0																						0	0
						8.73																						0.245283	13
						0																						0.166967	3
						23.62																						0.889227	11
						4.22																						1.1676	25
						0																						0.103916	1
						2.47																						0.438712	7
						0																						0	0
						1.71																						0.518797	8
						21.23																						0.375322	5
						10.31																						0.14533	4
						0																						0.0694266	1
						0																						0.144674	5
						0																						0.33066	2
						0																						0.110939	1
						0																						0.437804	7
						0																						0.226047	4
						0																						0	0
						0																						0.0838068	1
						0																						0.447357	2
						0																						0.250034	2

## Sheet: Freq dist
% cover category	Ulva no. boulders	tubes no. boulders	total no. boulders	prop Ulva boulders	prop tubes boulders
0	36	25	60	0.6	0.416667
1–10	14	5	60	0.233333	0.0833333
11–20	4	1	60	0.0666667	0.0166667
21–30	2	2	60	0.0333333	0.0333333
31–40	0	1	60	0	0.0166667
41–50	2	1	60	0.0333333	0.0166667
51–60	1	2	60	0.0166667	0.0333333
61–70	1	9	60	0.0166667	0.15
71–80	0	6	60	0	0.1
81–90	0	9	60	0	0.15
91–100	0	2	60	0	0.0333333

## Sheet: nMDS plots
density tubes vs no-tubes boulders					density on vs off tubes
Sample	1	2	%		Sample	1	2	%
S1	0.16	0.34	0.4		S1	0.5	0.08	3.8
S2	0.57	0.33	0.3		S2	-0.11	-0.25	0.6
S3	1.35	-0.77	3.3		S3	-0.11	-0.25	0.6
S4	0.58	-0.05	0.2		S4	0.86	0.34	2.5
S5	0.5	0.37	0.3		S5	2.09	1.08	8
S6	0.59	-0.02	0.2		S6	-0.17	-1.31	3.3
S7	0.1	0.39	0.5		S7	0.7	1.63	7.4
S8	0.09	0.06	0.4		S8	-0.05	-0.24	0.8
S9	-0.65	1.23	2.4		S9	-0.13	-0.39	3.2
S10	0.15	-0.64	1.5		S10	0.06	1.44	6.2
S11	0.11	-1.03	2.9		S11	0.05	0.34	3.2
S12	-1.46	0.08	0.7		S12	2.65	-1.38	13.2
S13	0.21	0.12	0.7		S13	-1.17	0.4	4.4
S14	-2.19	-0.32	4.1		S14	-0.11	-0.25	0.6
S15	-0.96	-0.49	1		S15	-0.92	-0.84	10.3
S16	-1.49	1.1	1.7		S16	-0.11	-0.25	0.6
S17	-0.26	-0.08	1.8		S17	-0.27	-0.07	0.5
S18	-0.63	-0.17	0.8		S18	-0.2	-0.13	0.7
S19	-0.37	-0.68	5.9		S19	-0.18	0.05	1.4
S20	-0.77	-0.24	0.6		S20	-0.45	0.85	5.7
S21	0.64	0.68	1.5		S21	-0.05	-0.24	0.8
S22	0.53	0.71	3.9		S22	-0.25	-0.08	0.5
S23	-1.32	-0.36	2.1		S23	-0.11	-0.25	0.6
S24	0.59	-0.05	0.3		S24	-0.11	-0.25	0.6
S25	0.45	0.33	0.5		S25	-1.16	0.39	4.1
S26	0.57	0.33	0.3		S26	-0.29	0.02	1.2
S27	0.7	0.4	0.9		S27	-0.5	0.25	8.8
S28	0.02	0.55	1.1		S28	-0.36	-0.13	0.9
S29	-0.78	-1	2.6		S29	0.18	-0.47	5.2
S30	1.1	-0.64	2.5		S30	-0.26	-0.07	0.5
S31	-2.02	-0.66	1.6
S32	-2.09	1.14	3
S33	-1.21	-0.67	2.9
S34	0.11	-0.12	1.3
S35	0.3	0.31	0.7
S36	-0.17	0.21	0.5
S37	-0.89	0.61	0.9
S38	0.23	0.29	1.1
S39	-0.99	0.47	1
S40	0.57	0.33	0.3
S41	0.33	-0.16	0.3
S42	0.61	-0.16	0.5
S43	0.37	-1.59	9.6
S44	-0.29	-1.93	5.1
S45	0.59	-0.02	0.2
S46	0.55	-0.58	1.7
S47	0.57	0.33	0.3
S48	-0.34	0.73	5.2
S49	1.16	0.15	3.3
S50	0.37	0.09	0.8
S51	0.57	0.08	0.2
S52	0.3	0.09	0.4
S53	1.11	0.67	4.9
S54	0.59	-0.02	0.2
S55	-0.15	-0.21	0.9
S56	0.26	-0.06	0.4
S57	0.57	0.33	0.3
S58	0.3	0.46	0.7
S59	-0.18	-0.31	4.7
S60	0.72	-0.32	1.2
no./boulder tubes vs no-tubes boulders
S1	0.4	-0.42	0.7
S2	-1.2	-0.53	0.6
S3	-0.69	0.68	1.3
S4	-0.69	0.68	1.3
S5	-0.41	-0.55	2.2
S6	-0.79	0.49	0.7
S7	0.54	-0.48	0.9
S8	-0.26	-0.12	0.3
S9	1.11	-1.24	5
S10	0.7	0.89	2.5
S11	0.43	0.69	1.6
S12	0.94	-0.44	0.5
S13	0.03	0.15	1.1
S14	1.6	-0.06	1.8
S15	1.2	0.21	1.5
S16	1.58	-0.65	0.8
S17	0.87	0.27	3
S18	0.66	-0.06	0.7
S19	1.23	0.39	4.3
S20	0.89	0.04	1
S21	-0.31	-1.12	3.5
S22	1.06	1.01	6.1
S23	0.77	0.13	2
S24	-0.79	0.49	0.7
S25	-0.53	-0.54	1.1
S26	-1.2	-0.53	0.6
S27	-1.17	-0.3	2.2
S28	-0.73	-0.74	1.2
S29	0.39	0.04	0.9
S30	-0.95	0.26	0.3
S31	0.86	-0.16	0.9
S32	1.09	-1.02	2.4
S33	0.48	0.21	1.5
S34	0.03	0.15	1.1
S35	0.34	-0.33	3.1
S36	0.06	-0.29	1.4
S37	1.19	-0.5	0.6
S38	0.54	-0.28	3.7
S39	0.34	-0.82	1.5
S40	-1.2	-0.53	0.6
S41	0.57	0.53	1.3
S42	-0.69	0.68	1.3
S43	0.17	1.07	4.5
S44	0.86	1.19	1.4
S45	-0.95	0.26	0.3
S46	-0.15	0.79	1.3
S47	-1.2	-0.53	0.6
S48	0.5	-0.63	3.8
S49	-0.61	1.06	3.8
S50	-0.37	0.22	2.8
S51	-0.95	0.26	0.3
S52	0.07	0.34	0.6
S53	-1.29	-0.14	5
S54	-0.95	0.26	0.3
S55	0.22	0.25	1.1
S56	-0.25	0.11	0.6
S57	-1.2	-0.53	0.6
S58	-0.73	-0.74	1.2
S59	-0.64	-0.01	1.1
S60	-0.79	0.49	0.7

## Sheet: Densities on vs off tubes
		Cellana	B. nanum	Siph dent	N. atra	Notoacmea	Pateloida lati	tubeworm area	tubeworm area	tubeworm area	tubeworm area	tubeworm area	tubeworm area	total area	total area	total area	total area	total area	total area	non-tubeworm area	non-tubeworm area	non-tubeworm area	non-tubeworm area	non-tubeworm area	non-tubeworm area		Cellana density	B. nanum density	Siph dent density	N. atra density	Notoacmea density	Pateloida lati density
off tubes	Site 1	2	0	0	0	0	0	3141.64	3141.64	3141.64	3141.64	3141.64	3141.64	3790.53	3790.53	3790.53	3790.53	3790.53	3790.53	648.89	648.89	648.89	648.89	648.89	648.89	off tubes	0.308219	0	0	0	0	0
		0	0	0	0	0	0	339.48	339.48	339.48	339.48	339.48	339.48	504.89	504.89	504.89	504.89	504.89	504.89	165.41	165.41	165.41	165.41	165.41	165.41		0	0	0	0	0	0
		0	0	0	0	0	0	3330.07	3330.07	3330.07	3330.07	3330.07	3330.07	3738.08	3738.08	3738.08	3738.08	3738.08	3738.08	408.01	408.01	408.01	408.01	408.01	408.01		0	0	0	0	0	0
		1	0	0	0	0	0	3358.66	3358.66	3358.66	3358.66	3358.66	3358.66	3538.26	3538.26	3538.26	3538.26	3538.26	3538.26	179.6	179.6	179.6	179.6	179.6	179.6		0.556793	0	0	0	0	0
		7	0	1	0	7	0	1740.48	1740.48	1740.48	1740.48	1740.48	1740.48	2664.54	2664.54	2664.54	2664.54	2664.54	2664.54	924.06	924.06	924.06	924.06	924.06	924.06		0.757527	0	0.108218	0	0.757527	0
	Site 2	0	0	0	0	0	3	1441.2	1441.2	1441.2	1441.2	1441.2	1441.2	1933.41	1933.41	1933.41	1933.41	1933.41	1933.41	492.21	492.21	492.21	492.21	492.21	492.21		0	0	0	0	0	0.609496
		6	2	0	3	0	0	619.76	619.76	619.76	619.76	619.76	619.76	1324.28	1324.28	1324.28	1324.28	1324.28	1324.28	704.52	704.52	704.52	704.52	704.52	704.52		0.851644	0.283881	0	0.425822	0	0
		0	1	0	0	0	0	583.65	583.65	583.65	583.65	583.65	583.65	2405.71	2405.71	2405.71	2405.71	2405.71	2405.71	1822.06	1822.06	1822.06	1822.06	1822.06	1822.06		0	0.0548829	0	0	0	0
		0	0	1	0	0	0	141.61	141.61	141.61	141.61	141.61	141.61	1087.3	1087.3	1087.3	1087.3	1087.3	1087.3	945.69	945.69	945.69	945.69	945.69	945.69		0	0	0.105743	0	0	0
		1	2	0	1	0	0	589.72	589.72	589.72	589.72	589.72	589.72	906.86	906.86	906.86	906.86	906.86	906.86	317.14	317.14	317.14	317.14	317.14	317.14		0.315318	0.630636	0	0.315318	0	0
	Site 3	2	0	0	2	0	0	4228.28	4228.28	4228.28	4228.28	4228.28	4228.28	5300.01	5300.01	5300.01	5300.01	5300.01	5300.01	1071.73	1071.73	1071.73	1071.73	1071.73	1071.73		0.186614	0	0	0.186614	0	0
		1	0	6	0	0	0	927.62	927.62	927.62	927.62	927.62	927.62	1237.03	1237.03	1237.03	1237.03	1237.03	1237.03	309.41	309.41	309.41	309.41	309.41	309.41		0.323196	0	1.93917	0	0	0
		0	0	0	1	0	0	826.32	826.32	826.32	826.32	826.32	826.32	962.32	962.32	962.32	962.32	962.32	962.32	136	136	136	136	136	136		0	0	0	0.735294	0	0
		0	0	0	0	0	0	315.34	315.34	315.34	315.34	315.34	315.34	441.96	441.96	441.96	441.96	441.96	441.96	126.62	126.62	126.62	126.62	126.62	126.62		0	0	0	0	0	0
		0	0	2	1	0	1	846.31	846.31	846.31	846.31	846.31	846.31	1332.19	1332.19	1332.19	1332.19	1332.19	1332.19	485.88	485.88	485.88	485.88	485.88	485.88		0	0	0.411624	0.205812	0	0.205812
on tubes	Site 1	0	0	0	0	0	0	1080.31	1080.31	1080.31	1080.31	1080.31	1080.31													on tubes	0	0	0	0	0	0
		0	0	0	3	0	0	2414.21	2414.21	2414.21	2414.21	2414.21	2414.21														0	0	0	0.124264	0	0
		0	0	0	1	0	0	1354.3	1354.3	1354.3	1354.3	1354.3	1354.3														0	0	0	0.0738389	0	0
		0	1	0	1	0	0	1003.56	1003.56	1003.56	1003.56	1003.56	1003.56														0	0.0996453	0	0.0996453	0	0
		0	7	0	2	0	0	1343.96	1343.96	1343.96	1343.96	1343.96	1343.96														0	0.520849	0	0.148814	0	0
	Site 2	0	2	0	0	0	0	3535.69	3535.69	3535.69	3535.69	3535.69	3535.69														0	0.056566	0	0	0	0
		0	0	0	1	0	0	905.1	905.1	905.1	905.1	905.1	905.1														0	0	0	0.110485	0	0
		0	0	0	0	0	0	626.62	626.62	626.62	626.62	626.62	626.62														0	0	0	0	0	0
		0	0	0	0	0	0	150.32	150.32	150.32	150.32	150.32	150.32														0	0	0	0	0	0
		0	0	0	1	0	0	139.56	139.56	139.56	139.56	139.56	139.56														0	0	0	0.716538	0	0
	Site 3	0	0	0	2	0	0	1255.13	1255.13	1255.13	1255.13	1255.13	1255.13														0	0	0	0.159346	0	0
		0	2	3	2	0	0	1451	1451	1451	1451	1451	1451														0	0.137836	0.206754	0.137836	0	0
		0	0	1	2	0	0	1379.98	1379.98	1379.98	1379.98	1379.98	1379.98														0	0	0.0724648	0.14493	0	0
		0	1	2	0	0	0	1081.29	1081.29	1081.29	1081.29	1081.29	1081.29														0	0.0924821	0.184964	0	0	0
		0	0	0	2	0	0	1651.57	1651.57	1651.57	1651.57	1651.57	1651.57														0	0	0	0.121097	0	0
